# Supplementary material for: Total Syntheses of the Proposed Structure of Iriomoteolide-1a, -1b and Synthesis of Three Derivatives for Structural Studies
Source: Mar Drugs. 2022 Sep 20;20(10):587. doi: 10.3390/md20100587 (PMC9605196; doi:10.3390/md20100587)
Supplement: Supplementary file 1 [file marinedrugs-20-00587-s001.zip]

Archive with 1 entries (1 files):
- marinedrugs-1917426-supplementary.pdf
